# Supplementary material for: 3D Printing of Solar Crystallizer with Polylactic Acid/Carbon Composites for Zero Liquid Discharge of High-Salinity Brine
Source: Polymers (Basel). 2023 Mar 27;15(7):1656. doi: 10.3390/polym15071656 (PMC10096562; doi:10.3390/polym15071656)
Supplement: Supplementary file 1 [file polymers-15-01656-s001.zip]

Archive with 1 entries (1 files):
- polymers-2263045-supplementary.pdf
